# Supplementary material for: Dynamics of the Microbiome and Antibiotic Resistome in Hyper-Mesophilic Anaerobic Digestion of Cattle Manure Assisted with Granular Activated Carbon
Source: ACS Environ Au. 2026 Feb 18;6(3):435–48. doi: 10.1021/acsenvironau.5c00239 (PMC13195469; doi:10.1021/acsenvironau.5c00239)
Supplement: Supplementary file 2 [file vg5c00239_si_002.xlsx]

## Sheet: Phase I vs Phase II_Wald
ARG_subtype	baseMean	log2FoldChange	lfcSE	stat	pvalue	padj	NB: limited to genes present in at least 50% of the samples and with p adjusted value < 0.05
aminoglycoside__AAC(3)-IV	1.30915	-1.99303	0.833026	-2.39251	0.0167334	0.0364416
aminoglycoside__AAC(6')-33	5.85193	-1.24467	0.419706	-2.96558	0.00302109	0.00858164
aminoglycoside__APH(3'')-Ib	539.134	-1.45844	0.222786	-6.54636	5.89567e-11	7.70368e-10
aminoglycoside__APH(3')-Ia	13.0487	-0.917393	0.319516	-2.87119	0.00408927	0.011041
aminoglycoside__APH(6)-Id	556.661	-1.31901	0.228971	-5.76058	8.38274e-09	7.82389e-08
aminoglycoside__aadA	88.4197	-0.520682	0.204552	-2.54548	0.0109127	0.026084
aminoglycoside__aadA12	20.4961	-1.06469	0.241199	-4.41416	1.01403e-05	5.37159e-05
aminoglycoside__aadA13	13.7956	-0.879545	0.2896	-3.0371	0.00238864	0.0073152
aminoglycoside__aadA14	29.1239	-1.85331	0.268058	-6.91386	4.71653e-12	7.11108e-11
aminoglycoside__aadA17	29.0998	-1.15362	0.31545	-3.65706	0.000255121	0.00102049
aminoglycoside__aadA21	18.6698	-1.32839	0.317471	-4.18429	2.86059e-05	0.00013603
aminoglycoside__aadA22	37.4631	-1.39946	0.275502	-5.07966	3.78117e-07	2.64682e-06
aminoglycoside__aadA23	107.721	-1.27708	0.264533	-4.82769	1.38126e-06	8.7331e-06
aminoglycoside__aadA24	13.0097	-1.00337	0.289622	-3.4644	0.000531414	0.00196523
aminoglycoside__aadS	166.937	2.16245	0.303803	7.11795	1.09544e-12	1.95188e-11
bacitracin__BahA	141.223	2.08725	0.537094	3.88619	0.000101828	0.000443517
bacitracin__bacA	1846.88	-1.57163	0.351117	-4.47608	7.60274e-06	4.13927e-05
beta_lactam__CARB-10	92.4584	-1.97144	0.398018	-4.95314	7.30245e-07	4.93545e-06
beta_lactam__CARB-14	41.627	-2.14566	0.378602	-5.66732	1.45048e-08	1.29225e-07
beta_lactam__CARB-16	40.3667	-1.86292	0.392812	-4.74253	2.1107e-06	1.25363e-05
beta_lactam__CARB-5	90.5454	-1.91174	0.353134	-5.41366	6.17502e-08	5.26219e-07
beta_lactam__CARB-8	23.2992	-2.19008	0.425361	-5.14875	2.62229e-07	2.05587e-06
beta_lactam__OXA-209	2.69954	1.78358	0.529263	3.36994	0.00075185	0.00263148
beta_lactam__OXA-347	11.2352	1.33377	0.379159	3.51769	0.000435315	0.0016408
chloramphenicol__Pseudomonas aeruginos catB7	3.22539	-1.71787	0.518966	-3.31017	0.000932385	0.00309741
chloramphenicol__catB8	1.18871	1.82705	0.809107	2.2581	0.0239394	0.0499161
chloramphenicol__catB9	2.35147	-1.42989	0.600005	-2.38313	0.017166	0.036973
chloramphenicol__cmx	25.6661	1.02071	0.255613	3.99319	6.51894e-05	0.000297143
florfenicol__floR	30.7881	-0.709077	0.251892	-2.81501	0.00487758	0.012579
fosfomycin__FosX	8.94057	-2.24684	0.469669	-4.78388	1.71941e-06	1.05314e-05
macrolide-lincosamide-streptogramin__erm(B)	2.94866	-2.45994	0.734622	-3.34858	0.00081227	0.00279307
macrolide-lincosamide-streptogramin__erm(F)	68.1542	0.872136	0.357738	2.43792	0.014772	0.0332794
macrolide-lincosamide-streptogramin__erm(X)	8.2033	1.20368	0.422906	2.84621	0.0044243	0.0115622
macrolide-lincosamide-streptogramin__lnu(B)	433.066	1.25082	0.178322	7.01435	2.31014e-12	3.77323e-11
macrolide-lincosamide-streptogramin__lnu(C)	90.2649	2.18621	0.371768	5.88056	4.08873e-09	4.21784e-08
macrolide-lincosamide-streptogramin__lnu(D)	991.142	0.799853	0.246817	3.24067	0.00119248	0.00383157
macrolide-lincosamide-streptogramin__lnu(H)	1584.82	2.83215	0.282063	10.0409	1.00797e-23	1.97562e-21
macrolide-lincosamide-streptogramin__lsa(B)	1007.5	1.14417	0.136929	8.3559	6.49337e-17	2.5454e-15
macrolide-lincosamide-streptogramin__lsa(C)	7.37413	2.6648	0.522758	5.09758	3.44016e-07	2.4973e-06
macrolide-lincosamide-streptogramin__lsa(E)	550.659	1.22294	0.178211	6.86234	6.77435e-12	9.4841e-11
macrolide-lincosamide-streptogramin__mel	539.649	-1.05931	0.356143	-2.97439	0.00293575	0.00846187
macrolide-lincosamide-streptogramin__mph(B)	38.0722	0.602202	0.247501	2.43313	0.0149689	0.0333399
macrolide-lincosamide-streptogramin__poxtA	9.9962	1.53397	0.508298	3.01786	0.00254564	0.00766174
macrolide-lincosamide-streptogramin__vat(B)	1162.33	0.942972	0.255323	3.69325	0.000221407	0.00090408
macrolide-lincosamide-streptogramin__vat(E)	17.086	3.1227	0.415644	7.51291	5.78278e-14	1.61918e-12
macrolide-lincosamide-streptogramin__vat(F)	93.5028	3.58665	0.487759	7.35332	1.93338e-13	4.73677e-12
multidrug__MexA	4.24914	-0.814212	0.355991	-2.28717	0.022186	0.0467576
multidrug__MexB	194.387	-1.08016	0.185946	-5.80899	6.28498e-09	6.15928e-08
multidrug__MexD	22.6979	0.931606	0.380356	2.4493	0.0143135	0.0326215
multidrug__MexF	25.4107	0.59235	0.239658	2.47164	0.0134494	0.0313819
multidrug__MuxB	46.6468	-0.627376	0.23935	-2.62116	0.00876308	0.0212045
multidrug__OprM	11.5329	-0.810417	0.263744	-3.07274	0.00212101	0.0065987
multidrug__RanA	801.807	2.21562	0.251583	8.80671	1.28868e-18	8.41939e-17
multidrug__RanB	54.6246	0.749935	0.272783	2.7492	0.00597405	0.0152067
multidrug__amrB	6.74002	-0.705503	0.291442	-2.42073	0.0154894	0.0341115
multidrug__efrB	75.7361	-0.510742	0.178262	-2.86512	0.00416855	0.011041
multidrug__emrB	2.28081	-2.69131	0.808328	-3.32948	0.000870079	0.00294027
multidrug__mdtF	32.8488	-2.51962	0.427	-5.90076	3.6184e-09	3.94003e-08
multidrug__mexK	49.2321	-0.738963	0.144475	-5.11482	3.1404e-07	2.36738e-06
multidrug__msbA	120.644	1.60983	0.198118	8.12563	4.45033e-16	1.45378e-14
multidrug__oqxB	5.69164	-1.10147	0.318877	-3.4542	0.00055193	0.0020033
multidrug__qacE	5.68781	1.21033	0.419014	2.88851	0.00387072	0.0108164
multidrug__qacEdelta1	19.0657	1.47626	0.315479	4.67941	2.87697e-06	1.65849e-05
multidrug__sdeY	18.038	-0.75039	0.228676	-3.28146	0.00103272	0.00337354
multidrug__smeE	149.708	-0.499775	0.197454	-2.53109	0.0113709	0.0268517
mupirocin__Bifidobacteria intrinsic ileS conferring resistance to mupirocin	130.593	0.644041	0.190147	3.38707	0.000706423	0.00251744
mupirocin__mupB	74.5895	1.29982	0.1513	8.59106	8.61699e-18	4.22233e-16
pleuromutilin_tiamulin__TaeA	132.149	-0.491395	0.170347	-2.88467	0.00391819	0.0108164
quinolone__Acinetobacter baumannii AbaQ	27.9633	-3.68812	0.704211	-5.23724	1.63e-07	1.33117e-06
rifamycin__arr-1	6.84701	3.29238	0.454776	7.23956	4.50157e-13	8.82307e-12
streptothricin__SAT-2	98.9592	-3.07727	0.50831	-6.05391	1.4137e-09	1.73178e-08
sulfonamide__sul1	79.1348	1.20088	0.318297	3.77282	0.000161412	0.000687757
sulfonamide__sul2	113	-0.410101	0.150972	-2.71641	0.00659943	0.0165832
tetracycline__tet(35)	21.93	1.40939	0.386579	3.64582	0.000266545	0.00104485
tetracycline__tet(36)	94.4345	2.9863	0.313203	9.53474	1.50268e-21	1.47263e-19
tetracycline__tet(38)	4.29476	2.10875	0.494582	4.2637	2.01065e-05	9.85218e-05
tetracycline__tet(A)	32.0092	2.59283	0.602779	4.30146	1.69676e-05	8.52732e-05
tetracycline__tet(H)	22.317	-2.00916	0.46675	-4.30458	1.67305e-05	8.52732e-05
tetracycline__tet(O/W)	66.4424	1.21323	0.290246	4.18001	2.91492e-05	0.00013603
tetracycline__tet(Q)	48.6629	3.62801	0.610184	5.94577	2.75154e-09	3.17237e-08
tetracycline__tet(T)	54.5966	-1.79502	0.597823	-3.00259	0.00267694	0.00783104
tetracycline__tet(W)	935.975	1.13208	0.288294	3.92682	8.60763e-05	0.000383431
tetracycline__tet(W/N/W)	45.2424	1.51228	0.310039	4.87772	1.07318e-06	7.01141e-06
tetracycline__tet(Y)	6.36987	-1.31062	0.425623	-3.07929	0.00207492	0.00655942
tetracycline__tetA(P)	8.09292	2.61333	0.730422	3.57783	0.000346452	0.00133146
tetracycline__tetB(P)	11.1257	1.16891	0.435877	2.68175	0.0073239	0.0181707
tetracycline__tetX2	18.2826	0.627094	0.273679	2.29135	0.0219431	0.0467484
trimethoprim__dfrA1	5.05345	-1.54922	0.514043	-3.0138	0.00257998	0.00766174
trimethoprim__dfrF	15.3664	5.91935	0.814204	7.2701	3.59211e-13	7.82281e-12
vancomycin__vanA	1.78216	1.56543	0.596208	2.62565	0.00864847	0.0211888
vancomycin__vanB	2.34776	2.99054	0.645922	4.62988	3.6588e-06	2.04893e-05
vancomycin__vanI	9.00959	0.940968	0.327959	2.86916	0.00411558	0.011041
vancomycin__vanO	1.58329	1.60618	0.651653	2.46477	0.01371	0.0316137
vancomycin__vanXI	4.96836	2.00378	0.54243	3.69408	0.000220684	0.00090408

## Sheet: global_LRT_Phase I
non-GAC vs packed GAC vs suspended GAC	limited to ARGs present in at least 50% of the samples
ARG_subtype	baseMean	log2FoldChange	lfcSE	stat	pvalue	padj
aminoglycoside__AAC(6')-33	2.77157	0.00107506	0.862461	0.988007	0.610179	0.992299
aminoglycoside__ANT(3'')-IIa	1.26621	1.60582	1.29215	1.76024	0.414734	0.992299
aminoglycoside__ANT(6)-Ia	167.004	0.127986	0.377878	2.16169	0.339309	0.992299
aminoglycoside__ANT(6)-Ib	16.5836	1.86065	0.737043	11.5939	0.00303685	0.151083
aminoglycoside__ANT(9)-Ia	12.4814	0.205483	0.622993	0.508159	0.77563	0.992299
aminoglycoside__APH(3'')-Ib	232.037	0.283826	0.435747	1.33662	0.512575	0.992299
aminoglycoside__APH(3')-Ia	7.20402	0.0471751	0.752797	0.00730748	0.996353	1
aminoglycoside__APH(6)-Id	257.354	0.538054	0.451814	1.9777	0.372004	0.992299
aminoglycoside__Other streptomycin resistance protein	6.95673	0.0282013	0.694205	0.362802	0.834101	0.992299
aminoglycoside__aad(6)	46.9379	-0.177045	0.436566	1.47471	0.478377	0.992299
aminoglycoside__aadA	58.7614	0.176777	0.302146	3.59964	0.165329	0.822511
aminoglycoside__aadA12	10.6427	0.338466	0.465996	0.711778	0.70055	0.992299
aminoglycoside__aadA13	7.75121	0.253672	0.607745	0.191898	0.90851	0.99727
aminoglycoside__aadA14	10.1835	-0.0208149	0.503573	0.0579915	0.971421	1
aminoglycoside__aadA16	1.89725	4.00872	1.24803	13.138	0.00140323	0.0930806
aminoglycoside__aadA17	14.5393	-0.153387	0.469304	0.320046	0.852124	0.992299
aminoglycoside__aadA2	1.02736	-0.100123	1.54831	0.595523	0.742478	0.992299
aminoglycoside__aadA21	8.4937	-0.236416	0.526991	0.878413	0.644548	0.992299
aminoglycoside__aadA22	16.5947	-0.221037	0.429558	0.296563	0.862188	0.992299
aminoglycoside__aadA23	50.8903	-0.0106689	0.348741	3.20684	0.201208	0.896548
aminoglycoside__aadA24	6.93072	-0.433603	0.504199	4.37617	0.112131	0.71816
aminoglycoside__aadA27	3.45109	-0.189856	0.90197	0.437886	0.803367	0.992299
aminoglycoside__aadA3	2.72193	0.840853	0.969096	0.918564	0.631737	0.992299
aminoglycoside__aadA6/aadA10	4.27842	0.810102	0.957485	0.724756	0.696019	0.992299
aminoglycoside__aadA8	1.89164	-0.795206	1.26331	0.585472	0.746219	0.992299
aminoglycoside__aadA8b	1.33659	-0.134734	1.37294	0.479299	0.786904	0.992299
aminoglycoside__aadA9	8.33002	-0.570189	0.555976	1.18256	0.553617	0.992299
aminoglycoside__aadS	222.009	0.964353	0.492227	4.17822	0.123798	0.71816
aminoglycoside__apmA	7.55343	0.269685	1.30536	0.173105	0.917087	0.99727
bacitracin__BahA	184.347	0.121739	0.512928	0.0563017	0.972242	1
bacitracin__bacA	751.598	0.0169619	0.211665	0.00789927	0.996058	1
bacitracin__bcrA	23.1358	0.137984	0.383611	0.533782	0.765756	0.992299
beta_lactam__CARB-10	30.3353	0.908437	0.878914	1.51608	0.468584	0.992299
beta_lactam__CARB-14	12.3843	1.10394	0.839478	1.81079	0.404383	0.992299
beta_lactam__CARB-16	14.0498	1.16909	0.861707	2.07176	0.354914	0.992299
beta_lactam__CARB-5	30.8882	1.08739	0.755047	2.29665	0.317167	0.992299
beta_lactam__CARB-6	0.959596	-0.267931	1.2634	2.88326	0.236541	0.93036
beta_lactam__CARB-8	6.76783	2.16004	0.973301	5.19245	0.0745545	0.615529
beta_lactam__CfxA2	1.72909	0.222352	1.33998	2.21812	0.329868	0.992299
beta_lactam__OXA-164	1.82261	0.771452	1.16698	2.39528	0.301905	0.992299
beta_lactam__OXA-209	3.38302	0.0525316	0.981375	0.137159	0.933719	0.998979
beta_lactam__OXA-278	2.65652	0.731796	0.985804	0.865915	0.648588	0.992299
beta_lactam__OXA-347	13.0803	-0.440629	0.719963	0.402679	0.817635	0.992299
beta_lactam__OXA-58	10.4812	0.573176	0.896575	0.92166	0.63076	0.992299
beta_lactam__OXA-97	1.23334	1.20368	1.66401	0.677846	0.712537	0.992299
beta_lactam__PME-1	2.30918	-1.48929	1.27492	2.01582	0.364982	0.992299
beta_lactam__VEB-1	13.234	-1.0842	0.881712	4.82257	0.0897002	0.615529
beta_lactam__VEB-5	2.43367	-1.41042	1.02331	10.0091	0.00670723	0.208508
beta_lactam__VEB-6	5.42309	-1.79956	0.980311	6.37923	0.0411877	0.455353
beta_lactam__VEB-9	3.06073	-2.83475	1.29978	7.79962	0.0202457	0.299963
chloramphenicol__Agrobacterium fabrum chloramphenicol acetyltransferase	2.55903	-0.325283	1.05812	0.108994	0.946961	1
chloramphenicol__Pseudomonas aeruginos catB7	1.28002	2.78562	1.47091	4.13804	0.12631	0.71816
chloramphenicol__catB11	1.37497	-1.56447	1.56211	1.31104	0.519172	0.992299
chloramphenicol__catB3	2.77065	0.083152	0.884604	4.26649	0.118452	0.71816
chloramphenicol__catB8	1.4707	-1.74452	1.43082	2.43553	0.295891	0.992299
chloramphenicol__cmx	27.7058	-0.0527109	0.387574	0.803459	0.669162	0.992299
florfenicol__floR	18.7028	-0.34054	0.464646	1.05161	0.591079	0.992299
fosfomycin__FosX	2.54176	1.1777	0.973637	1.92485	0.381966	0.992299
macrolide-lincosamide-streptogramin__LlmA 23S ribosomal RNA methyltransferase	141.254	-0.387407	0.278849	2.81659	0.24456	0.93036
macrolide-lincosamide-streptogramin__ere(D)	2.08402	-0.0208863	1.09966	1.56306	0.457704	0.992299
macrolide-lincosamide-streptogramin__erm(35)	2.00016	0.873686	1.03853	0.746952	0.688337	0.992299
macrolide-lincosamide-streptogramin__erm(A)	39.6009	0.00871823	0.756764	4.06061	0.131296	0.725599
macrolide-lincosamide-streptogramin__erm(F)	71.8716	0.45707	0.616223	3.42547	0.180372	0.854619
macrolide-lincosamide-streptogramin__erm(G)	30.4013	0.428014	0.621335	1.85993	0.394567	0.992299
macrolide-lincosamide-streptogramin__erm(X)	9.29317	0.175429	0.544856	0.670916	0.71501	0.992299
macrolide-lincosamide-streptogramin__linG	62.1121	1.0702	0.574292	13.8668	0.000974662	0.0930806
macrolide-lincosamide-streptogramin__lnu(A)	1.95605	-0.354681	1.43588	0.443864	0.80097	0.992299
macrolide-lincosamide-streptogramin__lnu(B)	492.326	-0.0934051	0.350252	0.0788414	0.961346	1
macrolide-lincosamide-streptogramin__lnu(C)	119.222	-0.16227	0.54589	0.44873	0.799023	0.992299
macrolide-lincosamide-streptogramin__lnu(D)	1019.3	-0.517598	0.33671	2.70004	0.259236	0.931277
macrolide-lincosamide-streptogramin__lnu(F)	9.67344	0.589086	0.746837	9.79662	0.00745918	0.208508
macrolide-lincosamide-streptogramin__lnu(G)	35.7256	-0.0449552	0.348016	0.897638	0.638382	0.992299
macrolide-lincosamide-streptogramin__lnu(H)	2239.4	-0.13068	0.330306	1.13222	0.567729	0.992299
macrolide-lincosamide-streptogramin__lsa(B)	1119.93	-0.236616	0.285389	1.44391	0.485801	0.992299
macrolide-lincosamide-streptogramin__lsa(C)	10.202	-0.0321242	0.51056	5.91584	0.0519267	0.516671
macrolide-lincosamide-streptogramin__lsa(E)	623.071	0.0365342	0.34386	0.08145	0.960093	1
macrolide-lincosamide-streptogramin__macA	5.67123	0.30344	0.629621	0.503981	0.777252	0.992299
macrolide-lincosamide-streptogramin__macB	186.137	0.424204	0.305544	3.07175	0.215267	0.896548
macrolide-lincosamide-streptogramin__mef(B)	832.358	0.308889	0.385721	3.82428	0.147764	0.773816
macrolide-lincosamide-streptogramin__mef(C)	5.12373	0.7262	0.958789	0.607285	0.738125	0.992299
macrolide-lincosamide-streptogramin__mel	282.799	0.087791	0.374161	4.62978	0.0987772	0.655222
macrolide-lincosamide-streptogramin__mph(B)	37.0337	-0.445384	0.453183	0.964829	0.617291	0.992299
macrolide-lincosamide-streptogramin__mph(G)	3.34881	1.87413	0.938265	4.18138	0.123602	0.71816
macrolide-lincosamide-streptogramin__optrA	23.1116	0.629307	0.528393	1.43978	0.486806	0.992299
macrolide-lincosamide-streptogramin__poxtA	11.9319	1.14431	0.714173	5.1168	0.0774285	0.615529
macrolide-lincosamide-streptogramin__vat(B)	1240.96	0.721283	0.310118	6.14996	0.0461905	0.483785
macrolide-lincosamide-streptogramin__vat(E)	24.8307	0.114772	0.539065	2.79039	0.247784	0.93036
macrolide-lincosamide-streptogramin__vat(F)	139.425	-1.82832	0.763829	5.42477	0.0663785	0.587596
multidrug__MexA	2.41856	-0.943602	0.798434	1.95226	0.376766	0.992299
multidrug__MexB	100.863	0.461753	0.251239	9.43955	0.00891716	0.208508
multidrug__MexD	23.9863	-1.01975	0.462427	4.89486	0.0865158	0.615529
multidrug__MexE	1.71782	-0.0430049	0.88402	2.6783	0.262068	0.931277
multidrug__MexF	24.7736	0.00967213	0.391166	4.88922	0.0867598	0.615529
multidrug__MuxB	29.8384	0.573876	0.344548	6.85968	0.0323922	0.379179
multidrug__MuxC	8.86533	0.544577	0.449881	4.91894	0.0854802	0.615529
multidrug__OpmB	0.144937	-0.445097	3.81693	-0.0685151	1	1
multidrug__OpmH	1.47613	-1.37316	1.20881	1.35176	0.508708	0.992299
multidrug__OprM	6.61262	-0.150897	0.673251	0.2273	0.89257	0.992299
multidrug__OprN	0.243948	-0.445098	3.0466	0.439748	0.80262	0.992299
multidrug__PmpM	2.28881	-0.919329	0.926837	1.65969	0.436117	0.992299
multidrug__RanA	1060.16	-0.123378	0.363143	0.257237	0.879309	0.992299
multidrug__RanB	55.0571	-0.60822	0.484129	1.61594	0.445762	0.992299
multidrug__abeM	30.1219	1.11233	0.593911	4.00629	0.13491	0.725599
multidrug__acrF	28.5426	0.384545	0.608575	0.641261	0.725691	0.992299
multidrug__adeF	11.3735	0.0512908	0.45559	0.688155	0.708874	0.992299
multidrug__adeH	0.154826	0.276245	3.81693	-0.007621	1	1
multidrug__adeI	8.71026	0.593211	0.60335	1.23294	0.539848	0.992299
multidrug__amrB	4.09848	0.270807	0.643978	0.430879	0.806187	0.992299
multidrug__bpeF	1.91224	-0.617148	0.984618	0.650339	0.722405	0.992299
multidrug__ceoB	3.21462	-0.357341	0.691342	0.678727	0.712224	0.992299
multidrug__efrA	19.0833	-0.0933803	0.384223	0.541108	0.762957	0.992299
multidrug__efrB	50.216	0.303501	0.255878	5.37905	0.0679131	0.587596
multidrug__emrA	0.727003	-1.81228	2.21874	2.35684	0.307764	0.992299
multidrug__emrB	0.450207	-1.01671	1.97588	0.367238	0.832253	0.992299
multidrug__mdsB	0.378275	0.196211	2.04804	0.232923	0.890064	0.992299
multidrug__mdtF	7.86961	0.781552	0.675238	2.27734	0.320245	0.992299
multidrug__mexJ	0.956218	0.00859313	1.25207	0.915715	0.632638	0.992299
multidrug__mexK	29.5471	-0.196212	0.300556	0.971324	0.61529	0.992299
multidrug__mexQ	0.475557	0.31536	2.03339	0.0431558	0.978653	1
multidrug__mexW	15.7146	0.0649468	0.428405	0.444312	0.800791	0.992299
multidrug__msbA	147.117	0.311672	0.427395	1.54882	0.460977	0.992299
multidrug__mtrD	2.36486	0.524877	0.806715	0.432646	0.805475	0.992299
multidrug__oprC	1.35651	-1.11959	1.14267	1.03006	0.597482	0.992299
multidrug__oqxB	2.93594	-0.131208	0.793806	0.587429	0.745489	0.992299
multidrug__qacE	6.44255	0.269761	0.658341	0.832417	0.659543	0.992299
multidrug__qacEdelta1	22.7295	0.0858679	0.356186	0.340128	0.843611	0.992299
multidrug__sdeY	10.9705	0.446006	0.470657	3.12317	0.209803	0.896548
multidrug__smeD	0.841218	-3.17239	1.43036	5.55774	0.0621086	0.587596
multidrug__smeE	100.256	0.386873	0.369323	2.4744	0.290195	0.992299
multidrug__smeF	0.332952	1.00726	2.36796	0.356585	0.836698	0.992299
multidrug__tolC	6.34743	0.7786	0.735026	1.371	0.503839	0.992299
mupirocin__Bifidobacteria intrinsic ileS conferring resistance to mupirocin	128.596	-0.086405	0.22365	0.28835	0.865736	0.992299
mupirocin__mupA	13.1151	0.259146	0.598054	0.193065	0.907981	0.99727
mupirocin__mupB	85.5276	-0.00878361	0.246141	1.85929	0.394694	0.992299
novobiocin__novA	18.034	0.323888	0.405721	0.789949	0.673697	0.992299
pleuromutilin_tiamulin__TaeA	88.5439	0.214045	0.347659	0.606851	0.738285	0.992299
polymyxin__arnA	29.9939	1.47575	0.622963	14.3022	0.000784005	0.0930806
polymyxin__pmrF	27.8249	-0.195871	0.506326	0.175962	0.915778	0.99727
polymyxin__rosA	7.6599	0.479999	0.605626	0.962315	0.618068	0.992299
polymyxin__rosB	9.20194	0.18526	0.512754	1.27252	0.529268	0.992299
polymyxin__ugd	1895.81	0.0800844	0.21973	0.297758	0.861673	0.992299
quinolone__Acinetobacter baumannii AbaQ	3.26158	0.108517	1.27451	0.304144	0.858927	0.992299
quinolone__norB	0.932411	0.582445	1.25006	1.00477	0.605086	0.992299
rifamycin__RbpA	7.1289	0.580132	0.560869	1.10029	0.576867	0.992299
rifamycin__arr-1	10.1585	0.622772	0.589406	1.74428	0.418055	0.992299
rifamycin__rphA	6.57218	-0.839707	0.589775	2.12091	0.346298	0.992299
rifamycin__rphB	73.0593	-0.39448	0.3691	1.27487	0.528647	0.992299
streptothricin__SAT-2	17.1162	1.05701	0.888456	2.31913	0.313622	0.992299
streptothricin__SAT-4	0.906812	0.271546	1.48099	0.0527112	0.973989	1
sulfonamide__sul1	88.7417	0.202831	0.384274	1.23374	0.539631	0.992299
sulfonamide__sul2	78.1985	0.286049	0.318663	1.50639	0.470859	0.992299
sulfonamide__sul4	9.14935	0.379267	0.729397	0.720187	0.697611	0.992299
tetracycline__Corynebacterium striatum tetA	14.2289	0.350671	0.466281	1.30418	0.520956	0.992299
tetracycline__tet(32)	43.8234	-0.498426	0.616274	2.8488	0.240653	0.93036
tetracycline__tet(33)	12.5591	0.128897	0.553056	0.238972	0.887376	0.992299
tetracycline__tet(35)	25.5969	0.541448	0.724145	0.905899	0.63575	0.992299
tetracycline__tet(36)	136.004	0.218463	0.62748	0.142592	0.931186	0.998979
tetracycline__tet(37)	6.4791	0.738922	0.619746	1.83219	0.400078	0.992299
tetracycline__tet(38)	5.69545	-0.30842	0.636383	2.9384	0.230109	0.93036
tetracycline__tet(39)	1.56064	2.59862	1.52696	3.13394	0.208677	0.896548
tetracycline__tet(40)	10.1617	-1.49216	1.16921	7.82308	0.0200097	0.299963
tetracycline__tet(44)	125.735	0.0719541	1.01264	0.819671	0.66376	0.992299
tetracycline__tet(A)	44.4093	0.795171	0.517608	3.06261	0.216253	0.896548
tetracycline__tet(G)	9.38816	-0.312684	0.529511	0.365547	0.832957	0.992299
tetracycline__tet(H)	7.13609	0.671187	0.600124	1.45862	0.482242	0.992299
tetracycline__tet(M)	150.875	-0.72111	0.460663	3.33695	0.188534	0.872519
tetracycline__tet(O)	57.0734	1.71181	0.99981	7.0513	0.0294327	0.379179
tetracycline__tet(O/W)	74.7846	-0.516087	0.387706	3.60568	0.16483	0.822511
tetracycline__tet(Q)	71.3068	-2.10662	0.727597	7.86648	0.0195802	0.299963
tetracycline__tet(S)	4.00583	-2.33147	1.11218	9.32772	0.00943001	0.208508
tetracycline__tet(T)	19.3604	-0.328116	0.656004	1.17704	0.555149	0.992299
tetracycline__tet(W)	1033.13	-0.549464	0.429831	2.73923	0.254205	0.931277
tetracycline__tet(W/N/W)	53.9571	-0.256257	0.499035	1.32422	0.515762	0.992299
tetracycline__tet(X)	1.10024	3.4936	1.42339	6.97101	0.0306383	0.379179
tetracycline__tet(X3)	8.7647	-0.61595	0.632412	2.15505	0.340438	0.992299
tetracycline__tet(X4)	1.02065	-0.534476	1.36201	0.273694	0.872103	0.992299
tetracycline__tet(X5)	1.29167	-0.807269	1.28141	0.480921	0.786266	0.992299
tetracycline__tet(Y)	3.07196	-0.513829	1.23409	0.530585	0.766982	0.992299
tetracycline__tet(Z)	12.3375	-0.458313	0.458036	1.78921	0.408769	0.992299
tetracycline__tetA(48)	1.9004	0.662823	1.21545	0.416222	0.812117	0.992299
tetracycline__tetA(P)	11.4252	-0.179006	1.23744	1.93151	NA	NA
tetracycline__tetB(46)	0.237956	-0.523711	3.80857	0.262404	0.877041	0.992299
tetracycline__tetB(60)	0.385653	-1.09442	1.98969	0.625163	0.731556	0.992299
tetracycline__tetB(P)	12.7223	1.50521	0.71048	9.37316	0.00921817	0.208508
tetracycline__tetX2	17.9308	0.437376	0.36621	1.88209	0.390221	0.992299
tetracycline__tetX6	1.95466	-0.588264	1.3017	0.524404	0.769356	0.992299
trimethoprim__dfrA1	2.13377	0.210673	1.1795	0.115227	0.944015	1
trimethoprim__dfrF	23.7304	-1.31885	0.768933	3.50898	NA	NA
vancomycin__vanA	2.10583	-0.44842	1.10288	2.07085	0.355075	0.992299
vancomycin__vanB	3.35589	0.1236	0.756225	1.25605	0.533644	0.992299
vancomycin__vanG	151.756	0.187643	0.306503	0.961353	0.618365	0.992299
vancomycin__vanHF	2.11581	0.095795	1.11021	0.0149073	0.992574	1
vancomycin__vanHO	0.720137	1.6307	1.53811	1.52484	0.466535	0.992299
vancomycin__vanI	9.62359	0.372575	0.608729	0.442255	0.801614	0.992299
vancomycin__vanO	1.9597	-0.0627079	1.07459	0.155941	0.924992	0.998979
vancomycin__vanTG	6.40894	-1.79861	1.02981	8.09648	0.017453	0.299963
vancomycin__vanXI	6.45111	-0.629394	0.713135	0.790581	0.673484	0.992299
vancomycin__vanXO	1.64652	-0.39436	1.07501	0.238061	0.887781	0.992299
vancomycin__vanYA	1.48003	0.641175	1.36035	3.5483	0.169627	0.823314
vancomycin__vanYB	2.22763	-0.000390185	1.23784	0.959262	0.619012	0.992299
vancomycin__vanYG1	24.0602	-2.38997	0.914218	7.71668	0.021103	0.299963

## Sheet: global_LRT_Phase II
non-GAC vs packed GAC vs suspended GAC	limited to ARGs present in at least 50% of the samples
ARG_subtype	baseMean	log2FoldChange	lfcSE	stat	pvalue	padj
aminoglycoside__AAC(3)-IV	2.57246	1.06865	1.09706	2.31623	0.314078	0.996601
aminoglycoside__AAC(6')-33	10.0717	-0.394365	0.70684	0.33875	0.844192	0.996601
aminoglycoside__ANT(2'')-Ia	1.88788	-0.713882	1.54243	0.37944	0.827191	0.996601
aminoglycoside__ANT(3'')-IIa	3.88449	-0.28507	1.02431	0.0842231	0.958763	0.996601
aminoglycoside__ANT(6)-Ia	347.601	-0.0990189	0.410145	4.26	0.118837	0.996601
aminoglycoside__ANT(6)-Ib	22.5518	0.675013	0.725274	6.19366	0.0451923	0.935481
aminoglycoside__ANT(9)-Ia	32.095	1.05053	0.738561	1.99366	0.369047	0.996601
aminoglycoside__APH(3'')-Ib	972.372	-0.189876	0.352838	0.347947	0.840319	0.996601
aminoglycoside__APH(3')-Ia	21.0558	0.135892	0.505984	0.202736	0.9036	0.996601
aminoglycoside__APH(4)-Ia	1.69229	-1.68342	1.80794	1.80329	0.405902	0.996601
aminoglycoside__APH(6)-Id	979.728	-0.14104	0.348603	0.293064	0.863698	0.996601
aminoglycoside__Other streptomycin resistance protein	11.2808	-0.676333	0.967854	0.570173	0.751949	0.996601
aminoglycoside__aad(6)	89.4416	0.146121	0.388534	6.36562	0.041469	0.935481
aminoglycoside__aadA	128.065	0.113855	0.422479	0.0851352	0.958326	0.996601
aminoglycoside__aadA12	34.3014	-0.220901	0.447404	1.0731	0.584762	0.996601
aminoglycoside__aadA13	22.0615	-0.263105	0.500059	0.370763	0.830787	0.996601
aminoglycoside__aadA14	55.8202	-0.184319	0.478519	0.234758	0.889248	0.996601
aminoglycoside__aadA15	1.5355	0.266556	1.19995	0.554783	0.757758	0.996601
aminoglycoside__aadA17	48.6939	-0.124522	0.625647	0.311386	0.855822	0.996601
aminoglycoside__aadA2	2.15113	0.725785	1.30484	0.351437	0.838854	0.996601
aminoglycoside__aadA21	32.4488	0.361354	0.572861	0.653666	0.721204	0.996601
aminoglycoside__aadA22	66.1767	-0.0814506	0.541008	0.0487255	0.975932	0.996601
aminoglycoside__aadA23	185.467	-0.140446	0.539361	0.0717055	0.964782	0.996601
aminoglycoside__aadA24	21.2996	-0.0613447	0.519229	0.0442711	0.978108	0.996601
aminoglycoside__aadA27	9.11666	0.0126977	0.774248	0.0678091	0.966664	0.996601
aminoglycoside__aadA3	1.83471	-0.741702	1.31172	1.30346	0.521142	0.996601
aminoglycoside__aadA5	2.37216	-0.548204	1.31414	0.185492	0.911425	0.996601
aminoglycoside__aadA6	3.47055	0.0890972	1.18356	0.0206847	0.989711	0.996601
aminoglycoside__aadA6/aadA10	14.1352	0.177795	0.916407	0.579552	0.748431	0.996601
aminoglycoside__aadA8	3.08794	-0.877824	0.839507	1.53657	0.463807	0.996601
aminoglycoside__aadA8b	1.61249	0.100682	1.2408	0.0555801	0.972593	0.996601
aminoglycoside__aadA9	9.06102	0.606236	0.901848	0.539142	0.763707	0.996601
aminoglycoside__aadS	78.4339	0.266028	0.628349	0.287459	0.866122	0.996601
aminoglycoside__apmA	4.81289	-0.398565	1.41478	11.9057	0.00259841	0.187321
antibacterial_fatty_acid__farA	1.0277	0.808026	1.93963	1.28504	0.525966	0.996601
bacitracin__BahA	70.9985	0.806964	1.19133	0.896006	0.638903	0.996601
bacitracin__bacA	3292.58	-0.153798	0.785434	0.0917803	0.955147	0.996601
bacitracin__bcrA	28.4028	0.337695	0.525822	4.69824	0.095453	0.996601
beta_lactam__CARB-10	180.924	-0.0953794	0.389068	0.0858903	0.957964	0.996601
beta_lactam__CARB-14	83.2966	-0.191661	0.458366	0.276167	0.871026	0.996601
beta_lactam__CARB-16	77.7234	0.108398	0.4468	0.066901	0.967103	0.996601
beta_lactam__CARB-2	1.34468	0.0377204	1.26193	1.85517	0.395508	0.996601
beta_lactam__CARB-3	1.4406	1.46656	1.52839	1.0184	0.600976	0.996601
beta_lactam__CARB-5	175.878	0.0639876	0.405036	0.245805	0.88435	0.996601
beta_lactam__CARB-6	2.19184	0.0604917	1.45032	0.0386836	0.980844	0.996601
beta_lactam__CARB-8	46.827	0.0812838	0.490994	0.0845522	0.958605	0.996601
beta_lactam__CfxA2	2.01161	-1.23739	1.43019	0.793078	0.672644	0.996601
beta_lactam__CfxA5	0.750889	0.562031	1.76671	0.151791	0.926913	0.996601
beta_lactam__OXA-164	4.11707	-1.10166	1.4603	0.616138	0.734865	0.996601
beta_lactam__OXA-209	1.54529	-0.00172927	1.24707	0.534818	0.76536	0.996601
beta_lactam__OXA-278	5.35246	-0.713186	1.05419	0.898537	0.638095	0.996601
beta_lactam__OXA-347	8.12977	0.47801	0.735513	1.3796	0.501675	0.996601
beta_lactam__OXA-420	1.33327	0.511546	1.5137	1.29235	0.524047	0.996601
beta_lactam__OXA-58	19.6703	-0.575795	1.06038	0.294416	0.863115	0.996601
beta_lactam__OXA-96	1.62762	-0.946593	1.40833	0.743965	0.689366	0.996601
beta_lactam__OXA-97	1.86447	-0.732342	1.57813	0.36969	0.831233	0.996601
beta_lactam__PAU-1	2.67225	-0.155552	1.48459	0.0117444	0.994145	0.996601
beta_lactam__VEB-1	13.4513	0.66582	0.747381	2.65688	0.26489	0.996601
beta_lactam__VEB-5	2.03954	-0.250136	1.30528	0.930752	0.627899	0.996601
beta_lactam__VEB-6	6.48319	0.246244	0.873571	0.322325	0.851154	0.996601
beta_lactam__VEB-9	2.30466	-1.28647	1.37743	1.75111	0.41663	0.996601
chloramphenicol__Agrobacterium fabrum chloramphenicol acetyltransferase	2.24445	-1.80878	1.29051	3.10125	0.212116	0.996601
chloramphenicol__Pseudomonas aeruginos catB7	6.13795	-0.492023	0.723884	1.50486	0.47122	0.996601
chloramphenicol__catB11	1.05259	0.686791	1.5959	0.514483	0.773181	0.996601
chloramphenicol__catB3	2.36769	-0.86942	1.0685	1.80429	0.405698	0.996601
chloramphenicol__catB8	0.660762	0.864444	1.89623	0.259349	0.878381	0.996601
chloramphenicol__catB9	4.34322	-0.93731	0.865919	4.43447	0.10891	0.996601
chloramphenicol__cmx	21.4441	-0.821998	0.590971	2.22509	0.328721	0.996601
defensin__Brucella suis mprF	0.789364	-1.79273	1.76307	1.10504	0.575498	0.996601
florfenicol__floR	48.4383	-0.0685654	0.517484	0.892077	0.640159	0.996601
florfenicol__pp-flo	1.38594	1.58793	1.77034	2.05913	0.357163	0.996601
fosfomycin__FosX	18.096	0.341602	0.731022	1.98085	0.371418	0.996601
macrolide-lincosamide-streptogramin__LlmA 23S ribosomal RNA methyltransferase	275.449	-0.00838845	0.451488	0.102539	0.950023	0.996601
macrolide-lincosamide-streptogramin__erm(35)	3.03775	0.0808511	1.20725	0.0068098	0.996601	0.996601
macrolide-lincosamide-streptogramin__erm(A)	187.683	4.19766	1.23441	11.8181	0.0027148	0.187321
macrolide-lincosamide-streptogramin__erm(B)	6.07975	-0.699566	1.05103	0.445191	0.800439	0.996601
macrolide-lincosamide-streptogramin__erm(F)	61.6096	-0.377019	0.612235	3.24875	0.197035	0.996601
macrolide-lincosamide-streptogramin__erm(G)	33.667	0.758768	0.600698	1.98064	0.371457	0.996601
macrolide-lincosamide-streptogramin__erm(X)	6.41196	-1.97108	1.04588	4.97983	0.0829172	0.996601
macrolide-lincosamide-streptogramin__linG	85.8456	1.24295	0.66682	4.39799	0.110914	0.996601
macrolide-lincosamide-streptogramin__lmrD	2.04613	-0.709186	1.67426	0.361998	0.834436	0.996601
macrolide-lincosamide-streptogramin__lnu(A)	6.73421	-0.194306	1.25708	0.27854	0.869993	0.996601
macrolide-lincosamide-streptogramin__lnu(B)	325.344	0.248636	0.409372	1.24472	0.536676	0.996601
macrolide-lincosamide-streptogramin__lnu(C)	40.2125	1.18693	0.671717	4.9097	0.0858762	0.996601
macrolide-lincosamide-streptogramin__lnu(D)	915.623	0.937653	0.504555	4.09691	0.128934	0.996601
macrolide-lincosamide-streptogramin__lnu(F)	13.9059	1.32456	0.858504	3.34404	0.187867	0.996601
macrolide-lincosamide-streptogramin__lnu(G)	63.0182	0.352616	0.541148	0.471068	0.790149	0.996601
macrolide-lincosamide-streptogramin__lnu(H)	501.977	0.19125	0.689446	0.080268	0.960661	0.996601
macrolide-lincosamide-streptogramin__lsa(B)	784.924	0.103678	0.289253	0.161075	0.92262	0.996601
macrolide-lincosamide-streptogramin__lsa(C)	2.69557	1.62148	1.59447	3.54781	0.169669	0.996601
macrolide-lincosamide-streptogramin__lsa(E)	419.893	0.17401	0.42039	1.2159	0.544467	0.996601
macrolide-lincosamide-streptogramin__macA	12.6599	-0.406229	0.667165	0.748674	0.687745	0.996601
macrolide-lincosamide-streptogramin__macB	372.061	-0.0555083	0.412085	0.135759	0.934373	0.996601
macrolide-lincosamide-streptogramin__mef(B)	1246.24	-1.84582	0.614045	16.2256	NA	NA
macrolide-lincosamide-streptogramin__mef(C)	7.83269	0.210311	1.59313	0.22826	0.892142	0.996601
macrolide-lincosamide-streptogramin__mel	894.66	0.451408	0.754165	0.473439	0.789213	0.996601
macrolide-lincosamide-streptogramin__mph(B)	38.4826	-0.52512	0.52097	1.30255	0.521381	0.996601
macrolide-lincosamide-streptogramin__optrA	55.1966	-0.516465	0.541927	6.62365	0.0364495	0.935481
macrolide-lincosamide-streptogramin__poxtA	6.55551	-0.374245	1.01511	3.72961	0.154927	0.996601
macrolide-lincosamide-streptogramin__vat(B)	994.597	-0.775	0.483661	5.19667	0.0743975	0.996601
macrolide-lincosamide-streptogramin__vat(E)	4.38542	-1.26739	1.06837	2.43458	0.296032	0.996601
macrolide-lincosamide-streptogramin__vat(F)	17.7667	1.04263	0.741655	4.0451	0.132318	0.996601
multidrug__MexA	6.84445	-0.427741	0.628353	0.468067	0.791335	0.996601
multidrug__MexB	324.494	-0.0367474	0.353	0.079474	0.961042	0.996601
multidrug__MexC	0.409401	0.32995	2.75056	0.0153859	0.992337	0.996601
multidrug__MexD	20.3795	-0.0103916	0.882675	0.00695529	0.996528	0.996601
multidrug__MexE	2.64189	1.3874	1.02458	3.90447	0.141956	0.996601
multidrug__MexF	25.4984	0.322539	0.498398	1.23678	0.538812	0.996601
multidrug__MuxB	71.914	0.260171	0.533399	0.458111	0.795284	0.996601
multidrug__MuxC	15.9882	1.19132	0.645199	4.45966	0.107547	0.996601
multidrug__OpmB	1.14055	1.53304	1.45561	1.4714	0.479171	0.996601
multidrug__OpmH	3.66638	-0.481777	0.836951	1.10562	0.575332	0.996601
multidrug__OprM	18.6753	-0.0823379	0.448031	1.14643	0.56371	0.996601
multidrug__OprN	0.168189	0.26533	3.81693	0.0230047	0.988564	0.996601
multidrug__PmpM	7.05919	0.0670672	1.07555	0.962063	0.618145	0.996601
multidrug__RanA	364.059	0.57356	0.584878	1.069	0.585962	0.996601
multidrug__RanB	50.0281	0.0108296	0.490695	0.0271544	0.986515	0.996601
multidrug__abeM	54.4481	-0.353336	0.688535	0.34728	0.840599	0.996601
multidrug__acrF	57.2445	0.167893	0.447608	0.622425	0.732558	0.996601
multidrug__adeF	18.8812	0.168425	1.07735	0.173222	0.917034	0.996601
multidrug__adeI	17.4183	-0.338945	0.719583	0.288917	0.865491	0.996601
multidrug__amrB	10.6918	0.267821	0.573987	0.23707	0.888221	0.996601
multidrug__bpeF	4.08309	-0.93128	0.999183	1.04686	0.592484	0.996601
multidrug__ceoB	5.47687	0.229131	1.0302	0.600543	0.740617	0.996601
multidrug__efrA	31.1782	0.404982	0.386145	1.86692	0.393191	0.996601
multidrug__efrB	109.923	-0.0607618	0.373581	0.0589866	0.970937	0.996601
multidrug__emrA	2.70969	-1.18934	0.972235	1.60882	0.447352	0.996601
multidrug__emrB	4.70762	-0.0643408	1.14378	0.0776826	0.961903	0.996601
multidrug__mdsB	1.14233	1.53173	1.40944	1.2811	0.527003	0.996601
multidrug__mdtF	66.8413	-0.176911	0.761271	0.113443	0.944857	0.996601
multidrug__mexJ	2.33515	-0.190601	0.97226	0.0925943	0.954758	0.996601
multidrug__mexK	77.28	-0.0951496	0.330357	0.381741	0.82624	0.996601
multidrug__mexQ	0.643039	0.650839	2.1351	0.702741	0.703723	0.996601
multidrug__mexW	32.9306	0.0662425	0.649667	0.0282752	0.985962	0.996601
multidrug__msbA	74.4308	0.267775	0.320566	0.999814	0.606587	0.996601
multidrug__mtrD	5.91117	-0.336266	1.21622	0.0787711	0.96138	0.996601
multidrug__oprA	0.488427	0.835408	2.07179	0.446428	0.799943	0.996601
multidrug__oprC	3.14919	-0.801825	1.06769	1.76053	0.414674	0.996601
multidrug__oqxB	9.68648	-0.278829	0.535844	0.274043	0.871952	0.996601
multidrug__qacE	4.37868	-1.01469	1.00062	1.06286	0.587762	0.996601
multidrug__qacEdelta1	12.9573	-0.000958756	0.869163	0.110321	0.946333	0.996601
multidrug__sdeY	28.2901	0.00865468	0.446636	0.356102	0.8369	0.996601
multidrug__smeD	1.93143	-0.370283	1.09021	0.194645	0.907263	0.996601
multidrug__smeE	216.341	0.230767	0.330282	0.933626	0.626997	0.996601
multidrug__smeF	0.994597	-0.470715	1.86449	0.222285	0.894811	0.996601
multidrug__tolC	13.2876	-0.512127	0.862983	0.487378	0.783731	0.996601
mupirocin__Bifidobacteria intrinsic ileS conferring resistance to mupirocin	130.938	-0.11336	0.553493	0.0852875	0.958253	0.996601
mupirocin__mupA	14.2116	-0.0818877	0.531161	1.96231	0.374878	0.996601
mupirocin__mupB	54.2376	-0.157111	0.39031	1.08506	0.581275	0.996601
novobiocin__novA	24.0421	0.679879	0.466327	2.9395	0.229983	0.996601
pleuromutilin_tiamulin__TaeA	191.603	0.162751	0.315219	0.501483	0.778224	0.996601
polymyxin__arnA	46.2105	2.20956	1.2581	4.85431	0.0882878	0.996601
polymyxin__pmrF	35.7516	-1.07508	0.495822	4.66218	0.0971898	0.996601
polymyxin__rosA	13.1498	-0.728502	0.549418	2.798	0.246844	0.996601
polymyxin__rosB	15.2018	1.25526	0.74938	2.97135	0.22635	0.996601
polymyxin__ugd	2525.78	0.899305	0.510557	4.52931	0.103866	0.996601
quinolone__Acinetobacter baumannii AbaQ	60.9083	-0.398916	1.13327	0.388103	0.823616	0.996601
quinolone__norB	2.399	0.576737	1.66003	1.33586	0.512769	0.996601
rifamycin__RbpA	7.31666	-0.38639	1.0118	0.231674	0.89062	0.996601
rifamycin__arr-1	1.62338	-0.416487	1.4204	2.25748	0.323441	0.996601
rifamycin__rphA	6.09614	-0.446776	0.805077	0.3197	0.852271	0.996601
rifamycin__rphB	104.43	-0.49086	0.531124	3.25011	0.196901	0.996601
streptothricin__SAT-2	210.73	-0.160114	0.816323	0.0707375	0.965249	0.996601
streptothricin__SAT-4	1.14324	0.26564	1.41151	1.1732	0.556215	0.996601
sulfonamide__sul1	62.7036	-0.012874	0.774941	0.113301	0.944924	0.996601
sulfonamide__sul2	161.558	-0.282711	0.300869	1.21338	0.545154	0.996601
sulfonamide__sul4	10.2438	0.891531	0.840965	1.17222	0.556487	0.996601
tetracycline__Corynebacterium striatum tetA	18.2009	-0.381301	0.734539	0.296329	0.862289	0.996601
tetracycline__tet(31)	1.93398	2.14769	1.54099	2.22297	0.32907	0.996601
tetracycline__tet(32)	85.0901	-1.79088	0.86106	9.60869	0.00819408	0.424044
tetracycline__tet(33)	9.95598	-0.310876	1.30882	1.26787	0.5305	0.996601
tetracycline__tet(35)	15.1308	-0.675463	0.619839	3.60704	0.164718	0.996601
tetracycline__tet(36)	27.1045	0.1779	0.58721	0.198077	0.905708	0.996601
tetracycline__tet(37)	6.23289	-0.00501511	0.81473	0.0462278	0.977151	0.996601
tetracycline__tet(38)	1.97445	-1.34451	1.37711	1.27487	0.528648	0.996601
tetracycline__tet(39)	1.52618	1.9428	1.53452	1.64334	0.439696	0.996601
tetracycline__tet(44)	278.982	0.72717	1.09272	15.8642	0.000359025	0.0743181
tetracycline__tet(A)	12.147	-1.10436	1.56462	0.535279	0.765183	0.996601
tetracycline__tet(G)	15.1168	-0.40383	1.14647	0.306855	0.857763	0.996601
tetracycline__tet(H)	42.4797	-0.362008	0.886384	0.616619	0.734688	0.996601
tetracycline__tet(J)	1.88717	0.407111	1.57223	0.450314	0.798391	0.996601
tetracycline__tet(M)	141.514	-2.63208	0.827838	9.02465	0.0109729	0.454279
tetracycline__tet(O)	74.114	0.893149	1.71444	2.60211	0.272244	0.996601
tetracycline__tet(O/W)	49.856	-0.307842	0.60428	1.3442	0.510634	0.996601
tetracycline__tet(Q)	9.41566	-1.01397	1.26769	2.38565	0.303364	0.996601
tetracycline__tet(S)	12.1363	-2.6853	1.04926	8.49783	0.0142797	0.49265
tetracycline__tet(T)	109.682	-0.817529	1.2036	1.45653	0.482746	0.996601
tetracycline__tet(W)	722.899	-0.203172	0.538208	1.47767	0.47767	0.996601
tetracycline__tet(W/N/W)	29.2095	-0.225749	0.639086	0.209308	0.900636	0.996601
tetracycline__tet(X3)	19.3659	-0.0858573	0.662203	0.272734	0.872522	0.996601
tetracycline__tet(X5)	2.9012	-1.08531	0.992092	1.22115	0.543038	0.996601
tetracycline__tet(Y)	11.5102	0.0838703	0.657861	0.0671759	0.96697	0.996601
tetracycline__tet(Z)	15.521	-0.237103	0.721071	2.66238	0.264163	0.996601
tetracycline__tetA(48)	1.68874	1.33419	1.23024	3.93373	0.139895	0.996601
tetracycline__tetA(P)	2.78785	1.21638	1.15828	4.02909	0.133381	0.996601
tetracycline__tetB(60)	1.09292	-1.41413	2.10743	0.387526	0.823853	0.996601
tetracycline__tetB(P)	8.55402	-0.695575	0.76436	1.33653	0.512598	0.996601
tetracycline__tetX2	18.5818	-0.0527201	0.72016	0.0481563	0.976209	0.996601
trimethoprim__dfrA1	8.97999	0.0518186	0.798628	0.0221234	0.988999	0.996601
trimethoprim__dfrA16	0.96665	-0.644763	1.52926	0.383238	0.825621	0.996601
vancomycin__vanA	1.13777	0.138116	1.40746	0.0593852	0.970744	0.996601
vancomycin__vanG	249.987	-0.316932	0.496865	0.415929	0.812236	0.996601
vancomycin__vanHO	0.829939	-0.301602	1.75329	0.5839	0.746806	0.996601
vancomycin__vanI	7.67546	-0.765849	0.707553	1.18555	0.552791	0.996601
vancomycin__vanTG	37.3499	-1.30925	1.87125	7.55256	NA	NA
vancomycin__vanXI	2.49603	-0.905271	1.57514	0.40835	0.81532	0.996601
vancomycin__vanXO	1.58965	0.286291	1.57055	0.303082	0.859383	0.996601
vancomycin__vanYA	2.76843	-0.291886	1.17224	4.29264	0.116914	0.996601
vancomycin__vanYG1	58.6644	1.97442	0.758031	6.36337	0.0415157	0.935481
